# Supplementary material for: Biochemical Characteristics of iPSC-Derived Dopaminergic Neurons from N370S GBA Variant Carriers with and without Parkinson’s Disease
Source: Int J Mol Sci. 2023 Feb 23;24(5):4437. doi: 10.3390/ijms24054437 (PMC10002967; doi:10.3390/ijms24054437)
Supplement: Supplementary file 1 [file ijms-24-04437-s001.zip]

Archive with 1 entries (1 files):
- ijms-2163006-supplementary.pdf
